# Supplementary material for: Exploring the Phenotypic and Genetic Variabilities in Yield and Yield-Related Traits of the Diallel-Crossed F5 Population of Aus Rice
Source: Plants (Basel). 2023 Oct 17;12(20):3601. doi: 10.3390/plants12203601 (PMC10610382; doi:10.3390/plants12203601)
Supplement: Supplementary file 1 [file plants-12-03601-s001.zip]

Archive with 1 entries (1 files):
- plants-2491578-supplementary.pdf
